# Supplementary material for: The oldest fossil bird-like footprints from the upper Triassic of southern Africa
Source: PLoS One. 2023 Nov 29;18(11):e0293021. doi: 10.1371/journal.pone.0293021 (PMC10686444; doi:10.1371/journal.pone.0293021)
Supplement: S2 Table — Blank fields indicate that the specific parameter, defined in Fig 1, could not be measured due to the absence of the necessary feature or unclear track morphology. For field photographs, cast material, published illustrations and historical photographs of the tracks, see S1 Fig; for location map, see Fig 2; Abbreviations: TL–Track length, TW–Track width, II^IV–total digit divarication, lEF–lower Elliot Formation, uEF–upper Elliot Formation. (XLSX) [file pone.0293021.s004.xlsx]

## Sheet: Sheet1
	Track #	Location	Stratigraphic unit	Morphotype	TL (cm)	TW (cm)	TL/TW	Dp	Dp/TW	II^IV (°)
	Field material
	1	Maphutseng	lEF	II	2.69	3.7	0.727027	2	0.540541	144
	2	Maphutseng	lEF	II	2.72	3.69	0.737127	2.32	0.628726	160
	3	Maphutseng	lEF	II	3.68	3.67	1.00272	2.3	0.626703	105
	4	Maphutseng	lEF	II	4.23	4.74	0.892405	1.95	0.411392	92
	5	Maphutseng	lEF	II	4.04	4.44	0.90991	2.37	0.533784	112
	6	Maphutseng	lEF	II	3.17	3.92	0.808673	1.64	0.418367	107
	7	Maphutseng	lEF	II	4.6	4.34	1.05991	4.17	0.960829	85
	8	Maphutseng	lEF	II	1.47	3.83	0.383812	0.62	0.16188	141
	9	Maphutseng	lEF	I	4.3	4.28	1.00467	2.02	0.471963	87
	10	Maphutseng	lEF	I	4.3	3.82	1.12565	1.55	0.405759	74
	11	Maphutseng	lEF	I	4.55
	12	Maphutseng	lEF	II	4.31	4.04	1.06683	2.33	0.576733	96
	13	Maphutseng	lEF	II	5.18	7.69	0.673602	2.48	0.322497	118
	14	Maphutseng	lEF	II	3.76
	15	Maphutseng	lEF	II	4.13	4.41	0.936508	1.98	0.44898	104
	16	Maphutseng	lEF	II	4.19	3.77	1.11141	2.03	0.538462	78
	17	Maphutseng	lEF	II	4.3	5.27	0.815939	1.47	0.278937	92
	18	Maphutseng	lEF	II	4.163	4.65	0.895269	1.78	0.382796	92
	19	Maphutseng	lEF	II	4.73	5.11	0.925636	2.14	0.418787	96
	20	Maphutseng	lEF	II	4.15	4.04	1.02723	2.51	0.621287	108
	21	Maphutseng	lEF	II	4.42	4.92	0.898374	2.37	0.481707	110
	22	Maphutseng	lEF	II	2.7	4.05	0.666667	1.7	0.419753	140
	23	Maphutseng	lEF	II	5	5.05	0.990099	2.57	0.508911	94
	24	Maphutseng	lEF	II	4.26	3.64	1.17033	2.08	0.571429	97
	25	Maphutseng	lEF	II	2.61	3.64	0.717033	1.91	0.524725	134
	26	Maphutseng	lEF	II	5.19	5.46	0.950549	2.54	0.465201	92
	27	Maphutseng	lEF	II
	Collected cast material
	28	Maphutseng	lEF	II	3.55	3.93	0.903308	1.73	0.440204	76
	29	Maphutseng	lEF	II	3.34	3.65	0.915068	1.45	0.39726	80
	30	Maphutseng	lEF	II	3.26	4.74	0.687764	1.77	0.373418	108
	31	Maphutseng	lEF	I	3.75	3.28	1.14329	1.56	0.47561	81
	32	Maphutseng	lEF	II	2.75	3.85	0.714286	1.57	0.407792	111
	33	Thejane	uEF	I	11.7	12.5	0.936	4.14	0.3312	92
	34	Thejane	uEF	I	11.7	10.6	1.10377	4.48	0.422642	86
	35	Thejane	uEF	I	11.12
	36	Thejane	uEF	I	6.4	6.3	1.01587	2.94	0.466667	89
	37	Maphutseng	lEF	II	2.27	2.76	0.822464	1.14	0.413043	93
	38	Maphutseng	lEF	II	2.74	3.22	0.850932	1.31	0.406832	99
	39	Leribe	lEF	II	7.23	8.03	0.900374	3.29	0.409714	108
	40	Thejane	uEF	I	10.01	8.14	1.22973	3.55	0.436118	73
	Historical photographs
	41	Maphutseng	lEF	II	11.74	14.6	0.80411	3.93	0.269178	98
	42	Maphutseng	lEF	II	3.46	4.17	0.829736	1.82	0.436451	110
	43	Maphutseng	lEF	II	2.78	2.99	0.929766	1.92	0.64214	110
	44	Maphutseng	lEF	II	2.6	3.11	0.836013	1.56	0.501608	104
	45	Maphutseng	lEF	II	3.65	4.23	0.862884	2.14	0.50591	100
	46	Maphutseng	lEF	II	3.4	4.06	0.837438	2.18	0.536946	120
	47	Maphutseng	lEF	II	4.48	5.14	0.871595	2.75	0.535019	108
	48	Maphutseng	lEF	II	3.84	4.4	0.872727	2.5	0.568182	117
	49	Maphutseng	lEF	II	4.6	5.54	0.830325	3.58	0.646209	129
	50	Maphutseng	lEF	II	3.69	4.78	0.771967	2.51	0.525105	139
	51	Maphutseng	lEF	II	2.74	2.81	0.975089	1.52	0.540925	85
	52	Maphutseng	lEF	II	2.94	3.7	0.794595	1.83	0.494595	120
	53	Maphutseng	lEF	II	1.97	2.54	0.775591	1.07	0.42126	111
	54	Maphutseng	lEF	II	3.61	4.79	0.753653	2.06	0.430063	102
	55	Maphutseng	lEF	II	2.3	2.71	0.848708	1.07	0.394834	92
	Published illustration
	56	Maphutseng	lEF	II	1.98	1.75	1.13143	0.73	0.417143	82
	57	Maphutseng	lEF	II	12.25	16.41	0.746496	5.95	0.362584	109
	58	Thejane	uEF	I	6.43	6.08	1.05757	2.62	0.430921	87
	59	Thejane	uEF	II	4.69	5.07	0.925049	1.98	0.390533	92
	60	Thejane	uEF	I	2.46	2.65	0.928302	1.09	0.411321	92
	61	Thejane	uEF	I	24.81	26.54	0.934815	10.6	0.399397	91
	62	Maphutseng	lEF	II	4.19	4.15	1.00964	1.78	0.428916	111
	63	Maphutseng	lEF	II	3.25	3.27	0.993884	1.85	0.565749	104
	64	Thejane	uEF	I	6.37	7.56	0.842593	3.52	0.465608	91
	65	Thejane	uEF	I	7.17	7.12	1.00702	3.6	0.505618	85
	66	Thejane	uEF	I	6.56	7.31	0.897401	3.54	0.484268	92
	67	Maphutseng	lEF	I	4.32	6.19	0.6979	2.09	0.337641	107
	68	Maphutseng	lEF	I	4.39	5.94	0.739057	1.88	0.316498	103
	69	Maphutseng	lEF	I	4.08	5.48	0.744526	1.23	0.224453	107
	70	Thejane	uEF	I	13.48	12.29	1.09683	6.13	0.498779	87
	71	Thejane	uEF	I	13.67	14.6	0.936301	6.62	0.453425	93
	72	Thejane	uEF	I	3.24	3.96	0.818182	1.72	0.434343	98
	73	Thejane	uEF	I	3.22	3.78	0.851852	1.55	0.410053
	74	Thejane	uEF	I	2.87	3.51	0.817664	1.17	0.333333
	75	Maphutseng	lEF	I	1.5	1.75	0.857143	0.18	0.102857	87
	76	Maphutseng	lEF	I	1.75	1.94	0.902062	0.9	0.463918
	77	Maphutseng	lEF	I	1.73	2.03	0.852217	0.49	0.241379	88
	78	Maphutseng	lEF	I	1.96	1.93	1.01554	0.88	0.455959	90
	79	Maphutseng	lEF	II	3.64	4.71	0.772824	2.1	0.44586	97
	80	Maphutseng	lEF	II	3.46	4.34	0.797235	1.78	0.410138	93
	81	Maphutseng	lEF	II	3.69	3.96	0.931818	2.14	0.540404	109
	82	Maphutseng	lEF	II	3.83	3.49	1.09742	2	0.573066	92
	83	Maphutseng	lEF	II	3.41	3.51	0.97151	1.52	0.433048	92
	84	Maphutseng	lEF	II	3.8	4.1	0.926829	2	0.487805	86
	85	Maphutseng	lEF	II	3.37	3.59	0.938719	1.85	0.51532	97
	86	Maphutseng	lEF	II	1.99	3.52	0.565341	1.27	0.360795	132
	87	Maphutseng	lEF	II	2.63	3.27	0.804281	1.49	0.455657	102
	88	Maphutseng	lEF	II	2.61	3.57	0.731092	1.59	0.445378	116
	89	Maphutseng	lEF	II	2.45	3.48	0.704023	1.21	0.347701	99
