# Supplementary material for: The oldest fossil bird-like footprints from the upper Triassic of southern Africa
Source: PLoS One. 2023 Nov 29;18(11):e0293021. doi: 10.1371/journal.pone.0293021 (PMC10686444; doi:10.1371/journal.pone.0293021)
Supplement: S4 Table — Track orientation is measured from field material, cast material and historical photographs. Abbreviations: Map–Maphutseng. See Fig 2 for site localities. (XLSX) [file pone.0293021.s006.xlsx]

## Sheet: Sheet1
Data set name:	Map cast data _1	Thejane cast	Map field data 5	Map field data 4	Map field data 2	Extended Data p6 XX	Map field data 3	Map field data 1	LES 047.2	Bordy3811-R1-15-16	Map Historical Photo_1
Number of measurments:	8	9	12	15	9	13	15	4	8	6	64
Largest class size:	0.25	0.22	0.5	0.27	0.33	0.23	0.2	0.25	0.25	0.33	0.11
Mean:	280,63º	101,58º	356,98º	105,05º	98,68º	129,85º	88,10º	297,83º	8,82º	77,42º	346,63º
Standard deviation:	±46,94º	±52,16º	±18,36º	±55,98º	±54,72º	±52,74º	±60,52º	±62,27º	±65,35º	±66,37º	±80,42º
Vector magnitude:	5.32	5.27	11.38	7.84	4.9	7.49	6.63	1.64	2.8	1.97	0.96
Consistency ratio:	0.66	0.59	0.95	0.52	0.54	0.58	0.44	0.41	0.35	0.33	0.01
	Raw track oriention data in compass degrees (see next sheet for rose diagrams)
Track number	Map cast data _1	Thejane cast	Map field data 5	Map field data 4	Map field data 2	Extended Data p6 XX	Map field data 3	Map field data 1	LES 047.2	Bordy3811-R1-15-16	Map Historical Photo_1
1	310	64	356	90	117	352	124	8	90	231	102
2	207	82	355	74	125	177	23	180	10	234	163
3	274	98	4	284	16	150	12	268	315	53	11
4	263	99	20	180	31	74	111	324	5	54	295
5	354	231	344	104	227	65	126		195	88	261
6	255	73	359	81	120	180	84		349	65	250
7	357	115	348	106	109	35	110		160		319
8	243	88	307	88	142	145	288		359		17
9		232	359	96	40	119	171				333
10			352	294		113	90				278
11			20	117		148	310				274
12			15	290		162	150				108
13				113		198	83				145
14				125			94				285
15				117			336				314
16											130
17											285
18											96
19											64
20											76
21											84
22											240
23											64
24											121
25											129
26											94
27											124
28											288
29											273
30											92
31											291
32											270
33											213
34											88
35											43
36											262
37											325
38											274
39											174
40											99
41											270
42											112
43											272
44											258
45											292
46											247
47											165
48											297
49											244
50											293
51											112
52											72
53											196
54											321
55											45
56											88
57											43
58											232
59											23
60											26
61											151
62											73
63											136
64											97
