# Supplementary material for: The oldest fossil bird-like footprints from the upper Triassic of southern Africa
Source: PLoS One. 2023 Nov 29;18(11):e0293021. doi: 10.1371/journal.pone.0293021 (PMC10686444; doi:10.1371/journal.pone.0293021)
Supplement: S5 Table — Abbreviations: Map–Maphutseng. See Fig 2 for site localities. (XLSX) [file pone.0293021.s007.xlsx]

## Sheet: Sheet1
	Track #	Raw track oriention data in compass degrees	Number of measurments	Vector mean	Slab overview					Rose diagram
	MAP cast data 1
	1	310	8	280,63º
	2	207
	3	274
	4	263
	5	354
	6	255
	7	357
	8	243
	Thejane cast
	1	64	9	101,58º
	2	82
	3	98
	4	99
	5	231
	6	73
	7	115
	8	88
	9	232
	Map field data 5
	1	356	12	356,98º
	2	355
	3	4
	4	20
	5	344
	6	359
	7	348
	8	307
	9	359
	10	352
	11	20
	12	15
	Map field data 4
	1	90	15	105,05º
	2	74
	3	284
	4	180
	5	104
	6	81
	7	106
	8	88
	9	96
	10	294
	11	117
	12	290
	13	113
	14	125
	15	117
	Map field data 2
	1	117	9	98,68º
	2	125
	3	16
	4	31
	5	227
	6	120
	7	109
	8	142
	9	40
	Extended Data p6 XX
	1	352	13	129,85º
	2	177
	3	150
	4	74
	5	65
	6	180
	7	35
	8	145
	9	119
	10	113
	11	148
	12	162
	13	198
	Map field data 3
	1	124	15	88,10º
	2	23
	3	12
	4	111
	5	126
	6	84
	7	110
	8	288
	9	171
	10	90
	11	310
	12	150
	13	83
	14	94
	15	336
	Map field data 1
	1	8	4	297,83º
	2	180
	3	268
	4	324
	LES 047,2
	1	90	8	8,82º
	2	10
	3	315
	4	5
	5	195
	6	349
	7	160
	8	359
	Bordy3811-R1-15-16
	1	231	6	77,42º
	2	234
	3	53
	4	54
	5	88
	6	65
	Map historical photo_1
	1	102	64	346,63º
	2	163
	3	11
	4	295
	5	261
	6	250
	7	319
	8	17
	9	333
	10	278
	11	274
	12	108
	13	145
	14	285
	15	314
	16	130
	17	285
	18	96
	19	64
	20	76
	21	84
	22	240
	23	64
	24	121
	25	129
	26	94
	27	124
	28	288
	29	273
	30	92
	31	291
	32	270
	33	213
	34	88
	35	43
	36	262
	37	325
	38	274
	39	174
	40	99
	41	270
	42	112
	43	272
	44	258
	45	292
	46	247
	47	165
	48	297
	49	244
	50	293
	51	112
	52	72
	53	196
	54	321
	55	45
	56	88
	57	43
	58	232
	59	23
	60	26
	61	151
	62	73
	63	136
	64	97
